# Supplementary material for: Safety, Efficacy, and Immunogenicity of Therapeutic Vaccines for Patients with High-Grade Cervical Intraepithelial Neoplasia (CIN 2/3) Associated with Human Papillomavirus: A Systematic Review
Source: Cancers (Basel). 2024 Feb 5;16(3):672. doi: 10.3390/cancers16030672 (PMC10854525; doi:10.3390/cancers16030672)
Supplement: Supplementary file 1 [file cancers-16-00672-s001.zip]

Archive with 1 entries (1 files):
- cancers-2495681-supplementary.pdf
